# Supplementary material for: Induction of Stress-Induced Renal Cellular Senescence In Vitro: Impact of Mouse Strain Genetic Diversity
Source: Cells. 2021 Jun 8;10(6):1437. doi: 10.3390/cells10061437 (PMC8229707; doi:10.3390/cells10061437)
Supplement: Supplementary file 1 [file cells-10-01437-s001.zip]

Archive with 1 entries (1 files):
- cells-1215286-supplementary.pdf
